# Supplementary material for: Maternal Dietary Pattern in Pregnancy and Behavioral Outcomes at 4 Years of Age in the Piccolipiù Cohort: Potential Sex-Related Differences
Source: Nutrients. 2025 Aug 29;17(17):2814. doi: 10.3390/nu17172814 (PMC12430498; doi:10.3390/nu17172814)
Supplement: Supplementary file 1 [file nutrients-17-02814-s001.zip]

Archive with 1 entries (1 files):
- nutrients-3819859-supplementary.pdf
